# Supplementary material for: Analyzing the Role of Gut Microbiota on the Onset of Autoimmune Diseases Using TNFΔARE Murine Model
Source: Microorganisms. 2021 Dec 30;10(1):73. doi: 10.3390/microorganisms10010073 (PMC8779571; doi:10.3390/microorganisms10010073)
Supplement: Supplementary file 1 [file microorganisms-10-00073-s001.zip]

Archive with 1 entries (1 files):
- microorganisms-1460022-supplementary.pdf
